# Supplementary material for: Genetic Adaptation in New York City Rats
Source: Genome Biol Evol. 2020 Nov 19;13(1):evaa247. doi: 10.1093/gbe/evaa247 (PMC7851592; doi:10.1093/gbe/evaa247)
Supplement: evaa247_Supplementary_Data [file evaa247_supplementary_data.zip]

Archive with 2 entries (2 files):
- Supplementary Materials.pdf
- supp_tables_and_files.zip
